# Supplementary material for: Heavily Oiled Salt Marsh following the Deepwater Horizon Oil Spill, Ecological Comparisons of Shoreline Cleanup Treatments and Recovery
Source: PLoS One. 2015 Jul 22;10(7):e0132324. doi: 10.1371/journal.pone.0132324 (PMC4511762; doi:10.1371/journal.pone.0132324)
Supplement: S1 Table — (XLSX) [file pone.0132324.s003.xlsx]

## Sheet: Sheet1
S1 Table. Means ± SE for all parameters by year and oiling/treatment class. SE is 1 standard error. N is number of replicates. ND is "no data". tPAH is
total polycyclic aromatic hydrocarbons. Taxa are marsh periwinkle (Littoraria irrorata) and fiddler crabs (Uca spp.) for crab burrows.
Metric				2011
	Reference		Manual Treatment		Mechanical Treatment		No Treatment
	Mean ± SE	N	Mean ± SE	N	Mean ± SE	N	Mean ± SE	N
Oiled Vegetation Mat Cover (%)	0 ± 0	5	18 ± 18	5	0 ± 0	5	86 ± 4	9
Surface Oil Cover (%)	0 ± 0	5	68 ± 7	5	54 ± 7	5	87 ± 3	9
tPAH (mg/kg)	0.08 ± 0.03	5	220 ± 54	5	ND	ND	260 ± 102	9
Total Vegetation Cover (%)	96 ± 0.6	5	22 ± 4	5	1.1 ± 0.6	5	7 ± 2	9
Spartina alterniflora Cover (%)	90 ± 3	5	5 ± 1	5	0.08 ± 0.02	5	0.3 ± 0.1	9
Total Periwinkle Density (m-2)	37 ± 11	5	0.2 ± 0.2	5	0 ± 0	5	0.1 ± 0.1	9
Crab Burrow Density (m-2)	17 ± 1	5	16 ± 5	5	17 ± 0.9	5	6 ± 2	9
Shoreline Retreat (m yr-1)	0.8 ± 0.2	5	2.8 ± 0.6	5	ND	ND	2.4 ± 0.5	9
Metric				2012
	Reference		Manual Treatment		Mechanical Treatment		No Treatment
	Mean ± SE	N	Mean ± SE	N	Mean ± SE	N	Mean ± SE	N
Oiled Vegetation Mat Cover (%)	0 ± 0	5	16 ± 16	5	16 ± 16	5	72 ± 5	9
Surface Oil Cover (%)	0 ± 0	5	48 ± 7	5	46 ± 8	5	87 ± 3	9
tPAH (mg/kg)	1.5 ± 1.0	5	101 ± 51	5	178 ± 104	5	112 ± 47	9
Total Vegetation Cover (%)	95 ± 0	5	52 ± 7	5	23 ± 8	5	18 ± 3	9
Spartina alterniflora Cover (%)	87 ± 3	5	18 ± 6	5	9 ± 5	5	1.2 ± 0.8	9
Total Periwinkle Density (m-2)	183 ± 41	5	3 ± 1	5	9 ± 2	5	0.7 ± 0.6	9
Juvenile Periwinkle Density (m-2)	70 ± 28	5	0.8 ± 0.8	5	2 ± 2	5	0.1 ± 0.1	9
Sub-Adult Periwinkle Density (m-2)	26 ± 3	5	0.2 ± 0.2	5	2.4 ± 0.6	5	0.4 ± 0.4	9
Adult Periwinkle Density (m-2)	87 ± 19	5	2 ± 1	5	4 ± 2	5	0.1 ± 0.1	9
Crab Burrow Density (m-2)	16 ± 3	5	9 ± 2	5	12 ± 3	5	12 ± 3	9
Shoreline Retreat (m yr-1)	1.2 ± 0.4	5	2.8 ± 0.6	5	ND	ND	3.1 ± 0.6	9
Metric (planting study)			2012
	Mechanical (Control)		Mechanical (Planted)
	Mean ± SE	N	Mean ± SE	N
Spartina alterniflora Cover (%)	0 ± 0	5	69 ± 10	5
Shoreline Retreat (m yr-1)	6.5 ± 0.8	5	4.4 ± 0.3	5
Metric (pre-treatment)			2010
	Manual Treatment		Mechanical Treatment		No Treatment
	Mean ± SE	N	Mean ± SE	N	Mean ± SE	N
Oiled Vegetation Mat Cover (%)	84 ± 6	5	84 ± 4	5	90 ± 0	9
Surface Oil Cover (%)	88 ± 2	5	88 ± 1	5	89 ± 1	9
